# Supplementary material for: Lipid Digestibility and Polyphenols Bioaccessibility of Oil-in-Water Emulsions Containing Avocado Peel and Seed Extracts as Affected by the Presence of Low Methoxyl Pectin
Source: Foods. 2021 Sep 16;10(9):2193. doi: 10.3390/foods10092193 (PMC8466070; doi:10.3390/foods10092193)
Supplement: Supplementary file 1 [file foods-10-02193-s001.zip]

Archive with 1 entries (1 files):
- foods-1336869-supplementary.pdf
